# Supplementary material for: Genome-wide identification and analysis of monocot-specific chimeric jacalins (MCJ) genes in Maize (Zea mays L.)
Source: BMC Plant Biol. 2024 Jul 6;24:636. doi: 10.1186/s12870-024-05354-4 (PMC11227246; doi:10.1186/s12870-024-05354-4)
Supplement: Supplementary file 2 — Supplementary Material 2. [file 12870_2024_5354_MOESM2_ESM.xlsx]

## Sheet: Table S1
Table S1. MCJ gene family in maize.
Family members	Gene_ID V3	Gene_ID V4	Chromosomea	Chromosome From	Positiona To	Chromosome Stranda	AA	MW (kDa)	PI
ZmMCJ1	GRMZM2G402417	Zm00001d005472	2	175349736	175351455	+	315	32.91	5.16
ZmMCJ2	GRMZM2G002630	Zm00001d035558	6	33061939	33063666	-	326	34.37	7.73
ZmMCJ3	GRMZM2G112238	Zm00001d035559	6	33094851	33096433	-	307	32.88	6.65
ZmMCJ4	GRMZM2G025959	Zm00001d035560	6	33142628	33144237	+	183	19.6	8.43
ZmMCJ5	GRMZM2G050412	Zm00001d035561	6	33193521	33195150	-	325	34.36	8.75
ZmMCJ6	GRMZM2G163406	Zm00001d035562	6	33367726	33369350	+	195	20.82	9.35
ZmMCJ7	GRMZM2G172204	Zm00001d019312	7	27241848	27243532	-	184	19.12	6.83
ZmMCJ8	GRMZM2G046520	Zm00001d011012	8	136696728	136698348	-	325	34.59	8.56
aThe gene position in chromosome was according Zea mays B73 genome sequence Vision4. AA, amino acids; MW(kDa), molecular weigh; PI, Isoelectric Point.
