# Supplementary material for: Genome-wide identification and analysis of monocot-specific chimeric jacalins (MCJ) genes in Maize (Zea mays L.)
Source: BMC Plant Biol. 2024 Jul 6;24:636. doi: 10.1186/s12870-024-05354-4 (PMC11227246; doi:10.1186/s12870-024-05354-4)
Supplement: Supplementary file 3 — Supplementary Material 3. [file 12870_2024_5354_MOESM3_ESM.xlsx]

## Sheet: Table S2
Table S2. Protein sequences of ZmMCJs, OsMCJs, TaMCJs and SbMCJs
	Family members	Gene_ID	Protein
Maize (http://ftp.ensemblgenomes.org/ pub/plants/release-49/fasta/zea_mays/dna/)	ZmMCJ1	Zm00001d005472	MAKLQVTPGAAFTECNELNFQGLYMYHTPLGPKANQAAILESKAKIGIGATVVNNWAVYDGPGPGAKLVGRAQGLHILAGNWVNSFTLVFEDERFSGSTLEVRGITVETGEWAVVGGTGQFAMANGIISKKLHEQRSDGNVIELSVHAFCPLLKGKRGGAVTKVGPWGGSGGSPMELTETETPMRLESITVSSGVAVNSISFSYVDSAGHKRSAGPWGGSGGQPDQVQLAESEVVTQVSGTYGTIDDDDRTVITSIKFVTNLDKTYGPFGAYGDGDDTSFTVPVQPGSGAIVGFFARVGGAGDYLDAIGVYVRPL
	ZmMCJ2	Zm00001d035558	MENPPSILVTPMAPAMSAQFTRITFSNLFVRRAGPGSTELTVEGRPSDQLGRRNLTDSPVFDGRGPDASLVARVQGVATQMGDVRQLYTVVFQERPLKGSTLVTEGAMTEGSDEWAIYGGTGVFAMARGVIRRTFLADTSGGNSDELAVEVLCPVFRPAAFGSSSSQPAAKDISSTVVVTKVGVWGGEGGSAQDIATTEPPRRLQSLTVRAGVAVDSIEFTYSTDTGGQTRTAGRWGGLGGNVRKLDLGDAEYVKEVSGTYGAFEGATTLTSFRIVTSTARAWGPWGIESGTRFCITAPIGSSIVGFYGRATTRLVAAIGVYLRQL
	ZmMCJ3	Zm00001d035559	MENPAPSIVVPPIAAPVSANFSRLAFRNLYIRRTGPDSREMVTVEGRRGSSDQTGDMRYVSDFPVYDGRGSDAVLVARVQGVTTTFGNSNQFFTVAFEAGSRLKGSTLLTEGVVTDGSDEWAIYGGTGEFAMARGVVKRRYLADRDGAGNTDELSMQVFCPVFGSSQQPNKQDSTISVTKIGLWGGEGGSAQDITTTEPPQRLHSLTVRASAAVDSIEFTYTDRGGQRRAAGRWGGLGGNLRTIDLGDAEDVREVSGTYGTFEGATTLTSFRILTSSRTWGPWGVENGTRFCITAPVGSSIVGFYGRATSRLVAALGVYLRRL
	ZmMCJ4	Zm00001d035560	MAENPAPSSPLVTSPDAAAPPLPAEFTKLTFRSLYIRRTGPGSREMTVDGRPSDQLGRRFVSDFPIYDGRGSGAHLVARLQGVTVQIGSSHQLVSIVFEAERLKGSTLLTNGVITDGSDEWAIYGGTGVFAMATGVIRRRFLAGSNDGNSDELTSIEVFCPAFGSAQQQPNKQDSVSVTKIGVWGGGGGSAQDITTTEPPQRLHSLSVRTGFAVDSIEFTYTDRGGQRRTAGRWGGLGGNLRTIDLGDAEVVREVSGTYGMFEGATTLTSIRILTSSRTWGPWGIEDGTRFCITAPIGSSIVGFYGRSTSRLVAAIGVYLRQQL
	ZmMCJ5	Zm00001d035561	MENPAPSIVVAIAAPVAAEFVKLTFRALYMRRAGPGSREMTVPGRPSDQLGRRVVTDSPVYDGRGADARLVARIQGVTVLVGNADALFTMVFETDRLKGSTLVINGMVTDGSDEWAIYGGTGVFAMATGVMKRRNLAGGSNDGNSDELALEVFCPVFGASQQPISKQQESISSVTKIGLWGGQGGSAQDITAEQPPRRLHSITVRAGVAVDSIEFTYTDDAGQRRTAGRWGGLGGNVRTIDLGDAEDVREVSGTYGAFEGAITLTSLRLVTSSRTWGPWGVENGTRFSITAPNGSSIAGFYARAGTRLVDAIGVYIRPVVPGRPR
	ZmMCJ6	Zm00001d035562	MENPASVLVLPAQFTKLTFGNLYIRRAGPGSREITEEGRCDLDKRYVSDFPVYDGRGPDASLVARVQGITSEIGNAHQLFVVVFDTDRLKGSTLVTNGVITAGSDEWAIYGGTGVFAMARGVIRRRYLADRAGGNTDELNMDVFCRPFGSQSELQDKMQVQGQGSSVTKIGLWGGPGGSAQDITAERPPQRLHSVTVRAGVAVDSIEFTYTDSAGQRRAAGRWGGLGGNVRTIDLGDAEDVREVSGTYGAFEGATTLTSLRLVTSSRTWGPWGVENGTRFSVTAPIGSSIVGFYARAGTRLVDAIGVYLRQI
	ZmMCJ7	Zm00001d019312	MASLQVTPTSAFTEWNELKFEGLYLFHTPLGSGANQARVIDNKAPIGIGATVVNNWTVYDGPGPNAKLVARAQGLHIQAGNWVNSFSLVFVDQRFSGSTLEVTGIVVESGEWAIVGGTGQFAMANGVIFKKFHEQRSEGNIIQLTIHAFCPVLGPRKRSAAKVGPWGGSGGSPVDITAEPQRLKSITVATGIAVTSIAFSYVDSAGQTQSAGRWGGSGGETEPVIQLGDSEVLTELSGTIGNVDGHTVITSIKFVTSLKTYGPFGAWGDGSDTPFAIPVQQGSAIVGFFARAGVYLDALGVYVRSL
	ZmMCJ8	Zm00001d011012	MATPPNPPPPSTPIAAAAPLLPAEFTRFTFRALYVRRTGPSSREMIQPGRPYDELGRRLTSDYPVYDGRGSDAALVARMQGITVLVGNAHQLFTIVFETGRFKGSTLLTNGMVTEGSDEWAVYGGTGAFAMATGVIRRKNLLAGGGDSGGNSDELSVEVFCPVFGSPQQPPKDDDDGSAVTKIGLWGGPGGSAQDITTTEAPRRLNSVTIRAGIAVDSIEFTYTGKDRQRRTAGRWGGLGGNVRTIDLGDNEHIREVSGTYGTFEGATTLTSLRFITSTRAWGPWGTENGTRFCITAPIGSSVVGFYGRAGTRLVDAIGVYLRQL
Rice (http://ftp.ensemblgenomes.org /pub/plants/release-6/fasta/oryza_sativa/dna/)	OsMCJ1	LOC_Os12g09700	MSASKLQFTPCSTPIQGNEINFSKLYLHHTPAGPRPNQSGVTSTNKETGLGSLVVNNWQVYDGIGCDAKVVAHAQGLHVYAGNWHNSFTLVFEDERFKGSTLEVMGIVVEQGEWAIVGGTGQFAMANGVIFKKFHEQKKEGNIMELTIKGFCPVLKGSPSQGLVTKIGPWGGIDGGRAQDITATPKRLESITIHSGWTIDSISFIYFDQAGEKHRAGPWGGPGGDPCTIEFGSSEFLKEVSGTFGPYEGWKVIRSIKFVTNKKTYGPFGRQEGTPFSVPVQNNSTIVGFFGRSGKYLDTVGIYVHPR*
	OsMCJ2	LOC_Os12g09720	MSASNNKLQFTPRSSLFQGNEINFSMLYLHHTPAGPRPDQSGLTGNNRETGLGPLVVNNWPVYGIGRDAKVVARAQGLHIYAGNWHNSFSLVFKDERSGSTLEVMGIVVERGEWAIVGGTGQFAMANGVIFKKFHEQKQEGNIMELTIQGFCPVLKGSQLTLRDYIVNIMVLDINVLCPLMKHLIFDSISFIYLDQAGQKHRAGPWGGPGGDPYMIEFGSSELLKEVSGTYGLYEGWKVIRSIKFVTNKKPYGPFGR
	OsMCJ3	LOC_Os12g12720	MAGINCSIVPCSALMEGKEFNFSNLYLHHTYGGPKPNQSTIINNNGSTGLGMTAVNNWAVYDGLGSDAKVVAHAHGLHIYAGDLVAIIPSAWYLRMKGEFIMASGVIYKKVHERRSEGNIIELTIHGFCPSLKGTKCLPTKVGPWGGNGGTPQDITETPKRLESITIRSGEVVDSISFSYFDQAGQKRVAGPWGGPGGNLNTIELSSSEFLKEVSGTFGTYYGSNVITFIKFVTNVKTYGPFGKQNGTPFISPCRTTAVL*
	OsMCJ4	LOC_Os12g14440	MADPSKLQITPCGMLVQGNQINFTKLYLHHTPAGPEQNQSAVTSNDKKTGLGCIVVNNWSVYDGIGSDAKLVAYAKGLHVFAGAWHNSFSLVFEDERLKGSTLQVMGLIVEEGDWAIVGGTGQFAMATGVILKKMQEQKQYGNIIELTIHGFCPLLKGSQCPVTKIGPWGSSHEGTVQDITESPKRLESITLYHGWSVDSISFTYLDHAGEKHKAGPWGGPGGDPIMIEFGSSEFLKEVSGTFGPYEGSTVITSINFITNKQTYGPFGRQEGTPFSVPAQNNSSIVGFFGRSGKYINAVGVYVQPI*
Wheat.B (https://urgi.versailles.inra.fr/ download/iwgsc/IWGSC_RefSeq_Annotations/v1.1/)	TaMCJ1	TraesCS7D02G434300	MANFKVTGYAGALENTKLDFQSLYLHRINSGDKKNQYVVIDGFGTTDLGLTTINDWAIYDGVAPDAKLVARAKGIRVNAADWCNLFIIVFELDSFKGSTLSVMGATAEEQGEWAIVGGTGDFAMARGVIQRKIHQKVADGDVLELTIDAVCHRKGQPSPTPQPPAPSQPIQPPVQPRPAPTPIKYGPWGGTGEKLYQFNPNMSVRLKSMTVFRHYAVNGLTFTYIGQDGQEHASELFGNSVLRGNKVDSQTFQLGPTEFLTGLSGTYGHESRSNNIAMYSLKLVTNLGNTHGPFGTPGIGTPFSFSVPQNNRIVSFFGGSTGYAINSIGIYTLDNSA
	TaMCJ2	TraesCS2D02G060500	MATPSSFKVTPFARLTENTEFDFRGLYLRNIVFGKNPNRALLVDLNASIGWGSTSVVNWTIYDGTCPDAQLVGRARGLQVDDDGWHNSLTLAFESGSYSKSLPMLTRAGPWGGAGDYTTYKDELEESWRIQSMTIVQDQGIIAMFECTYVDLSGKRRTTGAWGASHGHRVLNKIELGPQEVLQALSGTYVDHNEETVIESLKFVTNEDEYGPYGRTTGIPFNYDVPEDRSIVGFFGRHGGKLIAIGVYMV
	TaMCJ3	TraesCS3D02G437000	MAAKDPSYLETTTLLSQEIQQKELRFKLYLFQHTQGEPNRNERAVSSLHAPHEFGSIVVHDWTIRDGPNLQDKIVARAQGLHLGAGMNETNWFTSFNIIFTDERFKGSTLQVLGTTSIRDGEWAITGGTGEFAFAQGVATHIKSKERGGAGRDWELRIRATCLTFPKPVLVTKIGPWGGHGGKEFDIRESVPQHLESVTIRSGVAIDSIVFSYIDQAGKKQTLGPWGGDGELTDTITFAPLEIVKEVSGTSGTFGGDTVVTSLTFVTNVRTYGPFGKPNGTAFSVPLTDTNIVGFFVRAGRLVNAIGVYACPSVQNY
	TaMCJ4	TraesCS7B02G479700	MANPPNFHAASFDGAVENTEFNFRSLYLHHIFSGPNPTQAGIVSKDATTGWGSTVVNNWPIYDGVGHDAKLLARAQGLHINAGSWHNSFTIVFETERFKESTLQVMGTSVHEGQWSIVGGTADLAMARGVIEKKLHEKKNGGDIIELTIHGFCHMQIPTLVKSGPWGGNGGSAVDSEKPSRIESITILYKGIIASFEYTYIDYYGNRRTSGPWGSENPNCAEIMLGPGEIVTAVSGTVIKHDTYVGTKVDVVQTLKFVTKKKTYGPYGNLDYNKELGTPFSAVAPDDKAIVGFFGRTDDKYLNEIGVYIA
	TaMCJ5	TraesCS2B02G100800	MANFQITPRAAFVESNELNFRSLYLFHTPLGSNQNQSGIIDSNVTTGLGATVVNNWPICDGPSPGATVIARAQGLHIYAGNWQNTFSITFEVERFKGSTLQVMGISVEEGEWAIVGGTGQFAMAIGVIYKKFHEQRSDGNIIELTVHGFCPMLKGSQSLRTKVGPWGGNGGSDKDIVEAPRRLESITVSSGTIIDSIKFSYVDQAGQKRTVGPWGGSGGKQNTFVLGTSEFVKEVSGTFGLYGRDNHNIITSLKFVTNVKTYGPFGQAKGTTFTIPVQKNSSIVGFFGRSGIYLDALGVYVHPL
	TaMCJ6	TraesCS4A02G431400	MACTPTDGPTMDVPMVHRSCPPRGGGVSTNFKVTCDFGGTVENAKVNVSKLYLRQIFAGCNANQSNVIQPNAATGLGKTVVNNWGIYDGPCSQAKLVAHGHGMHTLAGKWSNWFTLVFVAGRFKGSTLQVMGANDDDEENEWAIVGGTGEFSMARGVINKRVHSCIGNTITQELTIEFFCRMKEVVVCPPTQIAPPIEITAPTKIHAPIKQGPWGGMTGGSLHEMGGKSRRLESVTIYHHGAVEGLQFSYVDEDGQIHTTDTWGVNRGLFTNEIKFGPSEFVKQISGAGTLGSWLSQLKIVTNTNTYGPFGTIPSQAFSYTVPENATVVGFFAETLNVFITRIGVYTIPK
	TaMCJ7	TraesCS1B02G016300	MAATNPSYYQSGVCQDIKQKEHLFHLYMNQIFDGPGVTNANQVSVVNPPGQLFGFGHTIANDWTIRDGPAANANLVARARGMHMGAGKVDENWLFCHNILFTDTRFKGSSLKVLGDFVGNNSEWAIVGGSGEFAYAQGVVVAKVIQTVPPTPGRTWELRISAFCLCIPKAIPVTKMGPWGGDGGTSFDITELPRSLQTVTIRCGDVINSVMFSYTDQTGQKKTAGPWGGDGALTATITLAPSEFIKQVLGTTGAVGGETIVTSLTLVSNVTTYGPFGKANGTPFSSQVPDGNNIGGFYARAGGSVNALGIYACPI
	TaMCJ8	TraesCS1A02G010800	MAATDPSYYQSGVCQDIKQKEHLFHLYMNQIFDGTPNANQQAIVKPGLPFGFGHTVANDWTIGDGPAADANLVARARGMHMGVGKVDENWLFCHNILFTDTRFKGSSLKVLGDFVSKEDSEWAIVGGTRKFAYAHGVVVAKILPNVPPAPARTWELRISAFCLCIPKVTPVTKMGLWGGNGGISFDITEMPRSLQTVTIRCGDVINSVMFSYTDQAGHKKIAGPWGGDGALTVTITLAPSEFIRQVLGTTGTVGGETVVTSLSFVSSVTTYGPFGKANGTPFGSQVPDGNNIGGFYVRVGGFVNALGVYTCPS
	TaMCJ9	TraesCS1B02G014200	MAATDPSYYQSGVCQSITQKQHLFHLYINQIAEGTPNANQKVIVNPGLPMDFGVTVANDWTISDGPAANANPIARARGMHMGDGKADVNWLFCHNILFTDTRFKGSSLKVLGDFVANKDSEWAIVGGTGEFAYAQGVVVAKVIQNIQPTPGRTWELRISAFCLCIPNVTPVNKMGPWGADGGTSFDITELPRSLQTVTIRCGDVINSIGFSYTDQAGQKKIAGPWGGDGALSVAIKLAPSEFIKQVLGTTDAVGGVTVVTSLTLVSSVTTYGPFGKANGTPFSSQVTDSNTIGGFYARAGASVNSLGVYACPI
	TaMCJ10	TraesCS4A02G190700	MSPQPTLATTTTPATGPNASYFQAAPVSQETIQRTEVLLHLYAYQHAQGKPNANQTVIVDPKLPACFGALAANLVAHAQGLHIGAGMTKENWFICFNMVFVDQRFMGSSFKVMGDFRGNAGEWAIVGGTGEFAYAQGVITFNKTWSAQANVRELHVRALCLSFSKAPETPCSRTPRQSSVTKIGPWGKISGEFLDVPTTPQRLKCVTIRHGVVIDSLAFSFVDQAGGQHNVGPWGGPCGHNKDTIELAPSEIVTEVSGTIGVFGEANVEYNAITSLTITTNVRTYGPFGEPQCTRFSVPVQDNSSIVGFFVCALKYVEALGVYVCPPVSN
	TaMCJ11	TraesCS3D02G516700	MDNFKITSYANALVENTKLDFQSLYLHRIRSGDKKNQYVVIDGVGATDICLTTINDWAIYDGAAVDAKLVAHAKGMHMNAAAADCCNLFIIVFELDSFKGSTLAVMGATTEEQGEWAIVGGTGQFAMARGVIQRKMHQKLADGQGDVLELTIEAFCRRKGQPEPPATTPQTPTTQPIQPPVQPPLATTQPIQPPVQPPPAPTKPIQPPTPTPIKNGPWGGTTSDTLHHFNPNMSKGLKSVTFIYYRAVNGLRFNYTGQDGYEESSELFGNNGQGPDAKRQTVHLGPKEFVTGLSGTYQHEGRSNNIAIYSLKLVTNLGKTHGPFGTASIGTGFSFLVPPNSRIVGFFGGSTGYAVNSIGAYTLENSA
	TaMCJ12	TraesCS2A02G563700	MASFQITPFAGLLENTEFNFHSLYLHNISSGPNPTRGAIINDNAINGWGQPFVVDWTIYDGTGHGAKLVGRAQGQQIYASKWSHSVTLEFTNGRFKGSTLQLMGLSATFEQPSEWSITGGTGDLAMARGIVKVKFHEMVEDGDTWELSFHGFCSMQSLPTLTKAGPWGGHGGSGTDSEQPWRIESMTIVHEGTIAKYSCTYVDLSGKRRTTGSWGGGNGIPTKVQLGPREILKAVSGTHVCLNNGQTVIESLKFVTNEGTYGPFGHTTGTPFKANVPEDQSIVGFFGRADDMQLIAFGIYTV
	TaMCJ13	TraesCS3B02G479000	MAAKDLSYVKTTTPLDREIQQKEVSFHLYMFQTEETQRIVIKREENQRNSPSDFEAMAVQEWPIRDGPTFEANIVAHAVGLHFVVSRTEAKWFICFNIVFTDERLRPSNLKVLRTLVGMDGEWSIIGGTGKFAFVQGVATYKVIEVAEKYNVKELRIRALCLTFLPKQVLVTKIGPWGGNGGKEFDIIESAPQHLESVTIRSGVAIDSIAFSYINQAGKKQTLGPWGGDGELTDTITFAPLEIVKEVSGTTGTFGGDTIVTSVTFVTNVRTYGPFGKPNGTAFSVPLTDTNVVGFFVRAGRPVNAIGVYARPSVQNY
	TaMCJ14	TraesCS1B02G398600	MAATDPSYYQSGVCQSITQKQHLFHLYMNQIAEGTPNANQKVIVNPGLPMDFGVTVANDWTISDGPAANANPIARARGMHMGDGKADVNWLFCHNILFTDTRFKGSSLKVLGDFVANKDSEWAIVGGTGEFAYAQGVVVAKVIQNIQPTPGRTWELRISAFCLCIPNMTPVNKMGPWGADGGTAFDITELPRSLQTMTIRCGDVINSIGFSYTDQAGQKKIAGPWGGDGALSVTIKLAPSEFMKQVLGTTDAVAGVTVVTSLTLVSSVMTYGPFGKANGTPFCSQVPDSNTIAGFYACWGGSVNALGVYACPI
	TaMCJ15	TraesCSU02G178800	MIQHKKLLLHLYAYQNVQKTPDANQAVIVESKHHECFGILAANDWTVYDGPGHNANLVAHAHGLHLGASMAKENWFICFNMVFVDQRNRFTGSSFKVMGDFQGIAHNGEWAIVGGTGEFAYAQGVIAFRKTQQSERNARIELHVRAMCLSFLRPLLSLGDGSAIAKIGPWGKISADLLDIPTTPQRLERITIRHGVVIDSLAFSFIDKAGEPYNVGPWGGPRGDNKDTRSLRKSLGQLVSSQKIMSNIML
	TaMCJ16	TraesCS1D02G007300	MAATNPSYYQSGVCQDIKQKEHLFHLYMNQIFDGPGVTNANQVTVANPSGQLLGFGHTVANDWTIRDGPAADANLVARARGMHMGAGKVDENWLFCHNILFTDTRFKGSSLKVLGDFVGNNSEWAIVGGSGEFAYAQGVVVAKVIQTVPPTPGRTWELRISAFCLCIPKVTPVTKMGPWGGDGGTSFDITELPRSLQTVTIRCGDVINSVMFSYTDQAGQKKTVGPWGGDGALTATITLAPSEFIKQVLGTTGTVGGETVVTSLTLVSSVTTYGPFGKANGTPFSSQVPDGNNVGGFYARAGRSVNALGVYACPI
Sorghum (https://genome.jgi.doe.gov/ portal/pages/dynamicOrganismDownload.jsf?organism=Sorbi1)	SbMCJ1	SB02G007740	MATPSNLQVTPAAAFTEYNELNFQGLYLYRYMPGNAYANQAGIIDNTKIGIGATVVNNWN VWDGTGADAELVARAQGFHIQAGNWVNSFSLVFVNERFSGSTLEVMGIVVETGEWAIVGG TGQFAMATGVISKRLLDHRSAADGQIIELTIRAFCPVLKEPRYPVTKIGLFGGSGGSTMD IIEAPRSLESITVYTGWVVDSIAFSYIDYTAQKHSAGRWGGPGGDPHTIKLGESEVVTEV SGTVGNPYSGTNKLITSIKFVTNLNKTYGPWGDGKEKDAPFTIPVQPGNGIMGFFARGGE FVEAIGVYVRPL*
	SbMCJ2	SB02G007750	MAKLQVTPAAAFTEYKELNFQGLYLHHMFWNRPKANQARIIENKAPLGIGATVVNNWEVY DGPGENAKLVARAQGSHIYAGKWANSFSLVFVDERFSGSTLEVMGIVVETGEWAVVGGTG QFAMANGVISKRLHKSTSDGNIIELTIRAFCPQLKGTMYPVIKVGPFGGSGGSAMDITEA PRRLESITVYAGVVLDSIAFSYIDNSGQKRSAGRWGGPGGGGPHTIQLGESEVITEVSGT FGTYYNATTITSIKFVTNLNKTYGPWGGGQGASFTIPVQPGSAIVGFFVRGATYLQAIGV YVRTL*
	SbMCJ3	SB02G007760	MANLQVTPSAAAFAEWNELNLQGLYLYHTPLGTEANQAQVIDTAPIGIGATVVNNWAVYD GAGPDATLVARAQGLHIQAGNWVNSFSLVFENERYGRFSGSTLEVMGITVETGEWAVVGG TGQFAMANGVISKKFHEQRSDGNIIELSVRAFCPVLKETRYAVTKIGPWGGMGGSPMDLT EASKRLESITVCSGMVVDSIAFSYVDFSGQKRSAGPWGGSGGNPETIQLAESEVVTEVSG TVGNFYDNTVITSIKFVTNLQTYGPWGDGQDAPFTIPVQPGSGIVGFFARAGDCLDAIGV YALSSTARRPALSFVLQARDEELPPIKGIAPDLTTQFHFRQFSFARPLFLGHHRPYRHTF T*
	SbMCJ4	SB02G008430	MANLQVTPSAAAFAEWNELNLQGLYLYHTPLGTEANQAQVIDTAPIGIGATVVNNWAVYD GAGPDATLVARAQGLHIQAGNWVNSFSLVFENERYGRFSGSTLEVMGITVETGEWAVVGG TGQFAMANGVISKKFHEQRSDGNIIELSVRAFCPVLKETRYAVTKIGPWGGMGGSPMDLT EASKRLESITVCSGMVVDSIAFSYVDFSGQKRSAGPWGGSGGNPETIQLAESEVVTEVSG TVGNFYDNTVITSIKFVTNLQTYGPWGDGQDAPFTIPVQPGSGIVGFFARAGDCLDAIGV YALSSTARRPALSFVLQARDEELPPIKGIAPDLTTQFHFRQFSFARPLFLGHHRPYRHTF T
	SbMCJ5	SB03G032480	MVASTKVIKVGPWGGRGGSPWDDGPHRGVRSITVTYGRSLESVRVEYADGNGRPVHGEKH GGGTDRSHSVKIDVDFPYEFLTGVSGCYGAAHRGAPLVVRSVTFTTSRGTVHGPFGDADA DGVPFSYPMEGGVVVGFTGRSGWHLDALGLYVAALRPETLRDVVQERGLMAYRSFVYGDA GPARHHQSGRRPFEWCYK
	SbMCJ6	SB05G024220	MATSTPCILQFSPSYAATQGNEFNFHGLYLHHTYKGPNANQVEIIARQQFGTLTVNNWVI RDGLSGSAKVIARAQGLHVNASDWHSSFSLVFEDEGFKGSTLQVMGVPVEGGEWAIVGGT GRFAMATGVIKKRSIVVATKIGAWGGNGGSAQDITEPPKRLESITISSGSVVDSIAFSYV DQAGQKHTAGPWGGPGGNPKTIELSDSEFVKEVSGTFGMYAKVVNVINSIKLVTNVKTYG PFGQENGSSFSVPVQGNSGVAGFFGRSGKFLDAIGVYVHPL*
	SbMCJ7	SB08G021400	MAVSDIFKVTRILGGVVENAQVIGKLYLRQITGTNQSYVIEPNAVTGLGEIGVNNWAIYD GTGSQANLVANGQGMYTYTVNWNQSFTLVFKVERFKESTLQVMGASSPDKENEWAIVGGT GEFAMARGTIKRRVSSVTGGTSTQELTIEFFCRMKVVPSPTMRGPWGGNEGSLCEMRGKS QRLESVTINHGGVVHAIGFSYIDEDGRIRNAGIWGDIKTGRADKTETIKFGPSELVKQII GRTDRSPMLHISKLQIVTNYNTYGPFGTWTPSGQFSYTVPADEIVVGFYAKTKDIINTIG VYTI
	SbMCJ8	SB09G001880	MENPPSFVVTPIAAPVSAEFTKLTFRSLYIRRSGPSSREISMDGKSDLGKRYFSDFPVYD GPGSEAKLVARVQGLSVQVGNTYQIFTIVFETERLKGSTLLTNGVITGGSDEWAIFGGTG AFAMATGVIKRKYLADRDGGKNTEELMIDVFCPLFVASQPKGPTTKAGLWGGQGGSNQDI TVPPKRLQSLTIRSGSAIDAIEFTYIDNAGQKHTAGAWGGPGGTAHRIDLDDAEYVKEVS GTYGTFEGITVLTSFKLVTNVRTWGPWAIENGTPFSITAPTNSSIVGFYGRAGRLIDAIG VYFA*
