# Supplementary material for: Genome-wide identification and analysis of monocot-specific chimeric jacalins (MCJ) genes in Maize (Zea mays L.)
Source: BMC Plant Biol. 2024 Jul 6;24:636. doi: 10.1186/s12870-024-05354-4 (PMC11227246; doi:10.1186/s12870-024-05354-4)
Supplement: Supplementary file 4 — Supplementary Material 4. [file 12870_2024_5354_MOESM4_ESM.xlsx]

## Sheet: Table S3
Table S3. Primers for qRT-PCR analysis in this study
Purpose	Gene and accession number	Primer name	Primer sequence (5'-3')	Reference sequence
Cloning PCR	ZmMCJ1	J1-F	TTAGCGTCGCTCCTTCCTACT	Zm00001d005472 maizeGDB ，ZmMCJ1 F
		J1-R	TGGAGTAGAGCAGCATGCAT	Zm00001d005472 maizeGDB ，ZmMCJ1 R
	ZmMCJ2	J2-F	ATGGAGAACCCTCCGAGCAT	Zm00001d035558 maizeGDB ，ZmMCJ2 F
		J2-R	CTAAAGTTGGCGCAGGTAGAC	Zm00001d035558 maizeGDB ，ZmMCJ2 R
	ZmMCJ3	J3-F	ATGGAGAACCCTGCTCCGAGTATCGT	Zm00001d035559 maizeGDB ，ZmMCJ3 F
		J3-R	TCAAAGTCGGCGCAGGTAAACACCAAG	Zm00001d035559 maizeGDB ，ZmMCJ3 R
	ZmMCJ4	J4-F	GCATGGTCACGCTAGCTGTAGCT	Zm00001d035560 maizeGDB ，ZmMCJ4 F
		J4-R	GACATGAACACACATACGACAGCACCG	Zm00001d035560 maizeGDB ，ZmMCJ4 R
	ZmMCJ5	J5-F	CCAGCACACAACAAGCAGC	Zm00001d035561 maizeGDB ，ZmMCJ5 F
		J5-R	GCAGGTAGCCTACATCAAGTC	Zm00001d035561 maizeGDB ，ZmMCJ5 R
	ZmMCJ6	J6-F	CGGCACGCAGATACATATAGAG	Zm00001d035562 maizeGDB ，ZmMCJ6 F
		J6-R	GATAATGGAGGATGGAGCAGGT	Zm00001d035562 maizeGDB ，ZmMCJ6 R
	ZmMCJ7	J7-F	CAGCTCCTCATCTCAAGTGTGT	Zm00001d019312 maizeGDB ，ZmMCJ7 F
		J7-R	CAAGACACAACAAGTAGCAGTAGG	Zm00001d019312 maizeGDB ，ZmMCJ7 R
	ZmMCJ8	J8-F	ATGGCGACGCCGCCGAA	Zm00001d011012 maizeGDB ，ZmMCJ8 F
		J8-R	TCAAAGTTGACGCAGGTAGACA	Zm00001d011012 maizeGDB ，ZmMCJ8 R
Real-time PCR	Actin	Actin QRT-F	GCTACGAGATGCCTGATGGTC	Zm00001eb348450 maizeGDB， Actin QRT-F
		Actin QRT-R	CCCCCACTGAGGACAACG	Zm00001eb348450 maizeGDB，Actin QRT-R
	ZmMCJ1	J1-QRT-F	CCAAGGCCAACCAAGCTGC	Zm00001d005472 maizeGDB ，ZmMCJ1 QRT-F
		J1-QRT-R	GCTAGGATGTGCAAGCCCT	Zm00001d005472 maizeGDB ，ZmMCJ1 QRT-R
	ZmMCJ3	J3-QRT-F	CTGCTCCGAGTATCGTAGTGC	Zm00001d035559 maizeGDB ，ZmMCJ3 QRT-F
		J3-QRT-R	CACTCACGTACCTCATGTCGC	Zm00001d035559 maizeGDB ，ZmMCJ3 QRT-R
	ZmMCJ4	J4-QRT-F	GCTAGTGACTTCTCCCGACG	Zm00001d035560 maizeGDB ，ZmMCJ4 QRT-F
		J4-QRT-R	CGCTCACGAACCGTCGTC	Zm00001d035560 maizeGDB ，ZmMCJ4 QRT-R
	ZmMCJ5	J5-QRT-F	CATCGTAGTGGCCATCGCC	Zm00001d035561 maizeGDB ，ZmMCJ5 QRT-F
		J5-QRT-R	GCTGTCAGTGACGACTCTCC	Zm00001d035561 maizeGDB ，ZmMCJ5 QRT-R
	ZmMCJ6	J6-QRT-F	CGCAGTTCACCAAACTCACCT	Zm00001d035562 maizeGDB ，ZmMCJ6 QRT-F
		J6-QRT-R	GCCACAAGGCTGGCGTC	Zm00001d035562 maizeGDB ，ZmMCJ6 QRT-R
	ZmMCJ7	J7-QRT-F	ACTGAGTGGAACGAGCTGAAGT	Zm00001d019312 maizeGDB ，ZmMCJ7 QRT-F
		J7-QRT-R	GGCAACCAGCTTTGCGTTC	Zm00001d019312 maizeGDB ，ZmMCJ7 QRT-R
Subcellular localization	ZmMCJ1	J1-GFP-F	ATTTGGAGAGGACAG GGTACC ATGGCCAAGCTCCAAGTCACT	Zm00001d005472 maizeGDB ，ZmMCJ1 GFP-F
		J1-GFP-R	AGTGTCGACTCTAGA GGATCC GAGGGGGCGCACGTAGAC	Zm00001d005472 maizeGDB ，ZmMCJ1 GFP-R
	ZmMCJ2	J2-GFP-F	ATTTGGAGAGGACAG GGTACC ATGGAGAACCCTCCGAGC	Zm00001d035558 maizeGDB ，ZmMCJ2 GFP-F
		J2-GFP-R	AGTGTCGACTCTAGA GGATCC AAGTTGGCGCAGGTAGAC	Zm00001d035558 maizeGDB ，ZmMCJ2 GFP-R
	ZmMCJ3	J3-GFP-F	ATTTGGAGAGGACAG GGTACC ATGGAGAACCCTGCTCCGAGTATCGT	Zm00001d035559 maizeGDB ，ZmMCJ3 GFP-F
		J3-GFP-R	AGTGTCGACTCTAGA GGATCC AAGTCGGCGCAGGTAAACACCAAG	Zm00001d035559 maizeGDB ，ZmMCJ3 GFP-R
	ZmMCJ4	J4-GFP-F	ATTTGGAGAGGACAG GGTACC ATGGCGGAGAACCCTGCTCC	Zm00001d035560 maizeGDB ，ZmMCJ4 GFP-F
		J4-GFP-R	AGTGTCGACTCTAGA GGATCC CGCTCACGAACCGTCGTC	Zm00001d035560 maizeGDB ，ZmMCJ4 GFP-R
	ZmMCJ5	J5-GFP-F	ATTTGGAGAGGACAG GGTACC ATGGAGAACCCTGCTCCGAGCAT	Zm00001d035561 maizeGDB ，ZmMCJ5 GFP-F
		J5-GFP-R	AGTGTCGACTCTAGA GGATCC CCGAGGCCTGCCTGGCA	Zm00001d035561 maizeGDB ，ZmMCJ5 GFP-R
	ZmMCJ6	J6-GFP-F	ATTTGGAGAGGACAG GGTACC ATGGAGAACCCTGCGAGTGTGC	Zm00001d035562 maizeGDB ，ZmMCJ6 GFP-F
		J6-GFP-R	AGTGTCGACTCTAGA GGATCC AATCTGACGCAAGTAAACACCGATAGC	Zm00001d035562 maizeGDB ，ZmMCJ6 GFP-R
	ZmMCJ7	J7-GFP-F	ATTTGGAGAGGACAG GGTACC ATGGCCAGCCTCCAAGTCACT	Zm00001d019312 maizeGDB ，ZmMCJ7 GFP-F
		J7-GFP-R	AGTGTCGACTCTAGA GGATCC CAGGGATCGCACGTAAACGCCA	Zm00001d019312 maizeGDB ，ZmMCJ7 GFP-R
	ZmMCJ8	J8-GFP-F	ATTTGGAGAGGACAG GGTACC ATGGCGACGCCGCCGAA	Zm00001d011012 maizeGDB ，ZmMCJ8 GFP-F
		J8-GFP-R	AGTGTCGACTCTAGA GGATCC AAGTTGACGCAGGTAGACA	Zm00001d011012 maizeGDB ，ZmMCJ8 GFP-R
Prokaryotic expression	ZmMCJ1	J1-pcold-F	GCATATGGAGCTCGGTACC ATGGCCAAGCTCCAAGTCACT	Zm00001d005472 maizeGDB ，ZmMCJ1 pcold-F
		J1-pcold-R	GTCGACAAGCTTGAATTC TTACTAGAGGGGGCGCACGT	Zm00001d005472 maizeGDB ，ZmMCJ1 pcold-R
	ZmMCJ3	J3-pcold-F	GCATATGGAGCTCGGTACC ATGGAGAACCCTGCTCCGAGTAT	Zm00001d035559 maizeGDB ，ZmMCJ3 pcold-F
		J3-pcold-R	GTCGACAAGCTTGAATTC TCAAAGTCGGCGCAGGTAAACA	Zm00001d035559 maizeGDB ，ZmMCJ3 pcold-R
	ZmMCJ4	J4-pcold-F	GCATATGGAGCTCGGTACC ATGGCGGAGAACCCTGCT	Zm00001d035560 maizeGDB ，ZmMCJ4 pcold-F
		J4-pcold-R	GTCGACAAGCTTGAATTC TCAGAGTTGTTGACGCAGGTAAAC	Zm00001d035560 maizeGDB ，ZmMCJ4 pcold-R
	ZmMCJ5	J5-pcold-F	GCATATGGAGCTCGGTACC ATGGAGAACCCTGCTCCGAG	Zm00001d035561 maizeGDB ，ZmMCJ5 pcold-F
		J5-pcold-R	GTCGACAAGCTTGAATTC TCACCGAGGCCTGCCTGGCA	Zm00001d035561 maizeGDB ，ZmMCJ5 pcold-R
	ZmMCJ6	J6-pcold-F	GCATATGGAGCTCGGTACC ATGGAGAACCCTGCGAGTGTG	Zm00001d035562 maizeGDB ，ZmMCJ6 pcold-F
		J6-pcold-R	GTCGACAAGCTTGAATTC TTAAATCTGACGCAAGTAAACACC	Zm00001d035562 maizeGDB ，ZmMCJ6 pcold-R
	ZmMCJ7	J7-pcold-F	GCATATGGAGCTCGGTACC ATGGCCAGCCTCCAAGTCACT	Zm00001d019312 maizeGDB ，ZmMCJ7 pcold-F
		J7-pcold-R	GTCGACAAGCTTGAATTC TCACAGGGATCGCACGTAAACGC	Zm00001d019312 maizeGDB ，ZmMCJ7 pcold-R
